# Supplementary material for: Essential Role of Adhesion GPCR, GPR123, for Human Pluripotent Stem Cells and Reprogramming towards Pluripotency
Source: Cells. 2023 Jan 13;12(2):304. doi: 10.3390/cells12020304 (PMC9856511; doi:10.3390/cells12020304)
Supplement: Supplementary file 1 [file cells-12-00304-s001.zip]

Archive with 1 entries (1 files):
- cells-2128346-supplementary.pdf
